# Supplementary material for: The Phenotypic and Genetic Spectrum of Glycogen Storage Disease Type VI
Source: Genes (Basel). 2021 Aug 3;12(8):1205. doi: 10.3390/genes12081205 (PMC8391619; doi:10.3390/genes12081205)
Supplement: Supplementary file 1 [file genes-12-01205-s001.zip]

Archive with 1 entries (1 files):
- Supplementary-latest version.pdf
